# Supplementary material for: Risk factors in the illness-death model: Simulation study and the partial differential equation about incidence and prevalence
Source: PLoS One. 2019 Dec 17;14(12):e0226554. doi: 10.1371/journal.pone.0226554 (PMC6917280; doi:10.1371/journal.pone.0226554)
Supplement: S1 File — The zip-file contains the complete R-code for analyzing the simulated data set and to reproduce the results. For detailed instructions unzip the file and refer to the readme.txt file. (ZIP) [file pone.0226554.s001.zip]

Archive with 2 entries (2 files):
- main_ERM_DES.R
- readme.txt
