# Supplementary material for: Risk factors in the illness-death model: Simulation study and the partial differential equation about incidence and prevalence
Source: PLoS One. 2019 Dec 17;14(12):e0226554. doi: 10.1371/journal.pone.0226554 (PMC6917280; doi:10.1371/journal.pone.0226554)
Supplement: S1 File — The zip-file contains the complete R-code for analyzing the simulated data set and to reproduce the results. For detailed instructions unzip the file and refer to the readme.txt file. (ZIP) [file pone.0226554.s001.zip › main_ERM_DES.R]

#############################################################################################
#
# This source code can be used to compare DES to ERM
#
# Supplement to BMC Medical Research Methodology article by Hoyer et al. for use in the
# statistical software R (The R Foundation of Statistical Computing)
#
#############################################################################################

rm(list=ls(all=TRUE))
library(pracma)


maxAge <- 120           # age when all persons are dead
nPers  <- 1e4

# parameters for incidence function (Tamayo et al., male population)
zz <-  log(1+0.01)      # 0.01 annual growth of incidence with time
cc <-  0.02876496*0.5 
bb <- -0.001239762
aa <- 80.40795 

# parameters for mortality function (male birth cohort born 1970)
dd <- -10.5914 - 0.357
ee <- 0.094785

HR  <- 2.5              # average hazard ratio diseased over non-diseased

pmat   <- matrix(data = 0, nrow = nPers, ncol = 8) # matrix of results 

# incidence function
fct_i <- function(a, BMI = 25){
   return(cc * exp(0.1*(BMI-25) + bb * (a - aa)^2 + (a - 60) * zz))
}

# time-dependent part of i
fct_it <- function(tau){
  return(cc * exp( bb * (tau - aa)^2 + (tau - 60) * zz))
}

# integral of time-dependent part of i
fct_It <- function(a){
   return(romberg(fct_it, 0, a, tol=1e-10)$value)
}

# time-dependent part of m0, Gompertz-fit, j-shape
fct_m0t <- function(a){
  return(exp(dd + ee * a))
}

# integral of time-dependent part of m0
fct_M0t <- function(a){
   return((exp(dd + ee * a) - exp(dd))/ee)
}

dt     <- 0.25
F0     <- numeric(maxAge/dt+1)
F1     <- numeric(maxAge/dt+1)

# for acceleration: pre-store integral of time-dependent parts of m0 and i
M0 <- numeric(maxAge/dt+1)
I  <- numeric(maxAge/dt+1)
for(t in 0:(maxAge/dt)){
   M0[t+1] <- fct_M0t(t*dt)
   I [t+1] <- fct_It (t*dt)
}

set.seed(12345)
for(pNr in 1:nPers){
   rr <- runif(1)
   BMI_0 <- 17+30*rbeta(1, shape1=3, shape2=8)
   BMI_1 <- 17+30*rbeta(1, shape1=2.8, shape2=8)

   # calculate the cdf of the first failure time
   for(t in 0:(maxAge/dt)){
     F0[t+1]  <- 1-exp(-exp(0.1*(BMI_0-25))*I[t+1] - exp(0.02*abs(BMI_0-23.75))*M0[t+1])
     F1[t+1]  <- 1-exp(-exp(0.1*(BMI_1-25))*I[t+1] - exp(0.02*abs(BMI_1-23.75))*M0[t+1])
   }

   aprime0 <- which.min(rr > F0) - 2
   aprime1 <- which.min(rr > F1) - 2
   changeAge0 <- dt*(aprime0 + (rr - F0[aprime0+1]) / (F0[aprime0+2] - F0[aprime0+1]))
   changeAge1 <- dt*(aprime1 + (rr - F1[aprime1+1]) / (F1[aprime1+2] - F1[aprime1+1]))
   thisInc0 <- fct_i(changeAge0, BMI_0)
   thisInc1 <- fct_i(changeAge1, BMI_1)
   thisM0_0  <- exp(0.02*abs(BMI_0-23.75))*fct_m0t(changeAge0)
   thisM0_1  <- exp(0.02*abs(BMI_1-23.75))*fct_m0t(changeAge1)
   if(runif(1) < thisInc0 / (thisInc0 + thisM0_0)){
      # is diagnosed
      adi0 <- changeAge0
      ade0 <- NA
   }
   else
   {
      # is dead
      adi0 <- NA
      ade0 <- changeAge0
   }
   
   if(runif(1) < thisInc1 / (thisInc1 + thisM0_1)){
     # is diagnosed
     adi1 <- changeAge1
     ade1 <- NA
   }
   else
   {
     # is dead
     adi1 <- NA
     ade1 <- changeAge1
   }
   pmat[pNr, ] <- c(pNr, runif(1), BMI_0, adi0, ade0, BMI_1, adi1, ade1)
}

# for those who not died, calculate the second failure time (in the group without intervention)
for(pid in 1:nPers){
   if(is.na(pmat[pid, 5])){
      BMI_0   <- pmat[pid, 3]
      adi0    <- pmat[pid, 4]
      maxT0   <- maxAge - ceiling(adi0)

      F3_0     <- numeric(maxT0/dt+1)
      for(t in 0:(maxT0/dt)){
        F3_0[t+1]  <- 1-exp(-HR * exp(0.02*abs(BMI_0-23.75))*(M0[1+round((t*dt + adi0)/dt)] - M0[1+round(adi0/dt)])) 
      }
      
      rr <- runif(1)
      aprime0 <- which.min(rr > F3_0) - 2
      ade0 <- dt*(aprime0 + (rr - F3_0[aprime0+1]) / (F3_0[aprime0+2] - F3_0[aprime0+1]))
      pmat[pid, 5] <- adi0 + ade0
   }
}

# for those who not died, calculate the second failure time (intervention group)
for(pid in 1:nPers){
  if(is.na(pmat[pid, 8])){
    
    BMI_1    <- pmat[pid, 6]
    adi1    <- pmat[pid, 7]
    maxT1   <- maxAge - ceiling(adi1)
    
    F3_1     <- numeric(maxT1/dt+1)
    for(t in 0:(maxT1/dt)){
      F3_1[t+1]  <- 1-exp(-HR * exp(0.02*abs(BMI_1-23.75))*(M0[1+round((t*dt + adi1)/dt)] - M0[1+round(adi1/dt)])) 
    }
    rr <- runif(1)
    aprime1 <- which.min(rr > F3_1) - 2
    ade1 <- dt*(aprime1 + (rr - F3_1[aprime1+1]) / (F3_1[aprime1+2] - F3_1[aprime1+1]))
    pmat[pid, 8] <- adi1 + ade1
  }
}


# calculate numbers of diseased and persons who are alive
empPrev <- function(a){
   c0 <- sum(pmat[ ,4] <= a & pmat[ ,5] > a, na.rm = TRUE)
   n0 <- sum(pmat[ ,5] > a)
   p0 <- c0/n0
   s0 <- sqrt(p0*(1-p0)/n0)
   c1 <- sum(pmat[ ,7] <= a & pmat[ ,8] > a, na.rm = TRUE)
   n1 <- sum(pmat[ ,8] > a)
   p1 <- c1/n1
   s1 <- sqrt(p1*(1-p1)/n1)
   list(p0 = p0, s0 = s0, p1 = p1, s1 = s1)
}

x    <- 30 + 2.5*0:28
meas <- sapply(x, FUN = empPrev)
p0    <- as.numeric(meas[1, ])
s0    <- as.numeric(meas[2, ])
p1    <- as.numeric(meas[3, ])
s1    <- as.numeric(meas[4, ])

hr.i_0   <- mean(dbeta(seq(0,1,length=1e4), shape1=3,   shape2=8) * exp(0.1 *((seq(17, 47, length=1e4) - 25))))
hr.i_1   <- mean(dbeta(seq(0,1,length=1e4), shape1=2.8, shape2=8) * exp(0.1 *((seq(17, 47, length=1e4) - 25))))
              
hr.m_0_0 <- mean(dbeta(seq(0,1,length=1e4), shape1=3,   shape2=8) * exp(0.02*(abs((seq(17, 47, length=1e4) - 23.75)))))
hr.m_0_1 <- mean(dbeta(seq(0,1,length=1e4), shape1=2.8, shape2=8) * exp(0.02*(abs((seq(17, 47, length=1e4) - 23.75)))))

hr.m_1_0 <- HR * hr.m_0_0
hr.m_1_1 <- HR * hr.m_0_1

get.i_0 <- function(a){ 
	return(hr.i_0*fct_it(a))
}
get.i_1 <- function(a){ 
  return(hr.i_1*fct_it(a))
}

get.m_0_0 <- function(a){
	return(hr.m_0_0*fct_m0t(a))
}
get.m_0_1 <- function(a){
  return(hr.m_0_1*fct_m0t(a))
}

get.m_1_0 <- function(a){
	return(hr.m_1_0*fct_m0t(a))
}
get.m_1_1 <- function(a){
  return(hr.m_1_1*fct_m0t(a))
}

get.rhs0 <- function(t_, y, parms){
	with(as.list(parms),{
	i_0 <- get.i_0(t_)
	m_0_0 <- get.m_0_0(t_)
	m_1_0 <- get.m_1_0(t_)

	dy0 <- (1-y)*(i_0-y*(m_1_0 - m_0_0))
	
	list(dy0)
})
}

get.rhs1 <- function(t_, y, parms){
  with(as.list(parms),{
    
    i_1 <- get.i_1(t_)
    m_0_1 <- get.m_0_1(t_)
    m_1_1 <- get.m_1_1(t_)
    
    dy1 <- (1-y)*(i_1-y*(m_1_1 - m_0_1))
    
    list(dy1)
  })
}

y    <- c(p=0)
t_        <- seq(0, 105, by=0.1) 
parms	 <- c()

# solve the differential equation
out0_       <- as.data.frame(deSolve::rk4(y, t_, get.rhs0, parms))
out1_       <- as.data.frame(deSolve::rk4(y, t_, get.rhs1, parms))


##############################################################################################
# Figures
##############################################################################################

# Figure 1
v0  <- seq(0, 1, by=0.01)
fv0 <- nPers*dbeta(v0,  3 ,8)/30
fv1 <- nPers*dbeta(v0, 2.8,8)/30
matplot(17+30*v0, fv0, col="red", type="l", lwd=2, xlab = "BMI", ylab = "Number of persons")
matplot(17+30*v0, fv1, col="blue", type="l", lwd=2, add = TRUE)
legend("topright", legend=c("without intervention", "with intervention"), lty = c(1,1), col=c("red", "blue"))

# Figure 2
par(mfrow=c(1,2))
matplot(x, p0, type = "p", pch=3, col="black", xlab = "Age (years)", ylab = "Prevalence", ylim = c(0, 0.3))
for(ii in 1:(length(x))){
  lines(c(x[ii], x[ii]), c(p0[ii]-2*s0[ii], p0[ii]+2*s0[ii]))
}
matplot(out0_$time, out0_$p, type="l", col="red", add=T)
legend("topleft", legend=c("DES w/o intervention", "ERM w/o intervention"), 
       pch=c(3,-1), lty = c(0,1), col=c("black", "red"))
matplot(x, p1, type = "p", pch=3, col="black", xlab = "Age (years)", ylab = "Prevalence", ylim = c(0, 0.3))
for(ii in 1:(length(x))){
  lines(c(x[ii], x[ii]), c(p1[ii]-2*s1[ii], p1[ii]+2*s1[ii]))
}
matplot(out1_$time, out1_$p, type="l", col="blue", add=T)
legend("topleft", legend=c("DES w/ intervention", "ERM w/ intervention"), 
       pch=c(3,-1), lty = c(0,1), col=c("black", "blue"))
