# Supplementary material for: Risk factors in the illness-death model: Simulation study and the partial differential equation about incidence and prevalence
Source: PLoS One. 2019 Dec 17;14(12):e0226554. doi: 10.1371/journal.pone.0226554 (PMC6917280; doi:10.1371/journal.pone.0226554)
Supplement: S1 File — The zip-file contains the complete R-code for analyzing the simulated data set and to reproduce the results. For detailed instructions unzip the file and refer to the readme.txt file. (ZIP) [file pone.0226554.s001.zip › readme.txt]

Unpack all files into one folder, say "D:\myfolder\myRscripts". The folder 
contains at least one file:

main_ERM_DES.R

The "main_ERM_DES.R"-file is the script for usage in the R software. This R-code enables
the user to reproduce the results presented in the article of Hoyer et al.
